# Supplementary material for: Mesoporous Silica-Layered Gold Nanorod Core@Silver Shell Nanostructures for Intracellular SERS Imaging and Phototherapy
Source: Pharmaceutics. 2024 Jan 19;16(1):137. doi: 10.3390/pharmaceutics16010137 (PMC10821141; doi:10.3390/pharmaceutics16010137)
Supplement: Supplementary file 1 [file pharmaceutics-16-00137-s001.zip]

Archive with 1 entries (1 files):
- pharmaceutics-2797461-supplementary.pdf
